# Supplementary material for: Effects on Metabolism in Astrocytes Caused by cGAMP, Which Imitates the Initial Stage of Brain Metastasis
Source: Int J Mol Sci. 2021 Aug 21;22(16):9028. doi: 10.3390/ijms22169028 (PMC8396466; doi:10.3390/ijms22169028)
Supplement: Supplementary file 1 [file ijms-22-09028-s001.zip]

Archive with 4 entries (4 files):
- Supplement Fig S1_S2_0805.pdf
- Table S1_Nanoparticle characteristics.pdf
- Table S2_13C metabolites for statistics(corrected).csv
- Table S3_pathway results.xlsx
