# Supplementary material for: Effects on Metabolism in Astrocytes Caused by cGAMP, Which Imitates the Initial Stage of Brain Metastasis
Source: Int J Mol Sci. 2021 Aug 21;22(16):9028. doi: 10.3390/ijms22169028 (PMC8396466; doi:10.3390/ijms22169028)
Supplement: Supplementary file 1 [file ijms-22-09028-s001.zip › Table S2_13C metabolites for statistics(corrected).csv]

	group	Glucose-1-phosphate	Fructose 1,6-bisphosphate	Glucose-6-Phosphate	Fructose 6-phosphate	Lactic acid	Glyceraldehyde 3-phosphate	DHAP	Ribose 5-Phosphate	Malic acid	Acetyl-CoA
empty-1	1	0.0434	0.0621	0.7054	0.2280	2.3936	0.9401	0.0351	0.0095	0.0853	0.0109
empty-2	1	0.0425	0.0658	0.8018	0.4744	2.2974	0.9789	0.0385	0.0118	0.0798	0.0102
empty-3	1	0.1843	0.0733	0.9718	0.5961	2.6166	1.1113	0.0490	0.0156	0.0733	0.0134
cGAMP-1	2	0.0559	0.0531	0.5451	0.3128	2.0399	0.7830	0.0358	0.0159	0.0735	0.0089
cGAMP-2	2	0.0883	0.0572	0.6609	0.2370	2.1889	1.3217	0.0390	0.0240	0.0992	0.0084
cGAMP-3	2	0.0732	0.0524	0.6369	0.2109	1.8293	0.9258	0.0333	0.0203	0.0734	0.0088
