# Supplementary material for: Effects on Metabolism in Astrocytes Caused by cGAMP, Which Imitates the Initial Stage of Brain Metastasis
Source: Int J Mol Sci. 2021 Aug 21;22(16):9028. doi: 10.3390/ijms22169028 (PMC8396466; doi:10.3390/ijms22169028)
Supplement: Supplementary file 1 [file ijms-22-09028-s001.zip › Table S3_pathway results.xlsx]

## Sheet: pathway_results
Pathway	Total Cmpd	Hits	Raw p	-log10(p)	Holm adjust	FDR	Impact	(-log10(Raw p))*Impact
Pentose phosphate pathway	22	2	0.00089665	3.0474	0.02421	0.02421	0.17347	0.528632
Fatty acid elongation	39	1	0.046496	1.3326	1	0.078462	0.25661	0.341958
Fatty acid degradation	39	1	0.046496	1.3326	1	0.078462	0.18092	0.241094
Pyruvate metabolism	22	2	0.032219	1.4919	0.83771	0.078462	0.15397	0.229708
Starch and sucrose metabolism	18	3	0.19056	0.71996	1	0.23387	0.29163	0.209962
Glycolysis / Gluconeogenesis	26	5	0.091939	1.0365	1	0.12699	0.11371	0.11786
beta-Alanine metabolism	21	1	0.046496	1.3326	1	0.078462	0.05597	0.0745856
Fructose and mannose metabolism	20	2	0.10412	0.98247	1	0.13387	0.05452	0.0535643
Citrate cycle (TCA cycle)	20	1	0.046496	1.3326	1	0.078462	0.03668	0.0488798
Valine, leucine and isoleucine degradation	40	1	0.046496	1.3326	1	0.078462	0.02836	0.0377925
Amino sugar and nucleotide sugar metabolism	37	2	0.36789	0.43428	1	0.39733	0.08431	0.0366141
Purine metabolism	65	1	0.057484	1.2404	1	0.091299	0.0145	0.0179858
Propanoate metabolism	23	1	0.046496	1.3326	1	0.078462	0.01269	0.0169107
Glyoxylate and dicarboxylate metabolism	32	1	0.046496	1.3326	1	0.078462	0.00794	0.0105808
Glycerophospholipid metabolism	36	1	0.34297	0.46474	1	0.38584	0.01896	0.00881147
Fatty acid biosynthesis	47	1	0.046496	1.3326	1	0.078462	0.00213	0.00283844
Galactose metabolism	27	1	0.73264	0.13511	1	0.73264	0.00995	0.00134434
Synthesis and degradation of ketone bodies	5	1	0.046496	1.3326	1	0.078462	0	0
Lysine degradation	25	1	0.046496	1.3326	1	0.078462	0	0
Tryptophan metabolism	41	1	0.046496	1.3326	1	0.078462	0	0
Glutathione metabolism	28	1	0.046496	1.3326	1	0.078462	0	0
Butanoate metabolism	15	1	0.046496	1.3326	1	0.078462	0	0
Terpenoid backbone biosynthesis	18	1	0.046496	1.3326	1	0.078462	0	0
Neomycin, kanamycin and gentamicin biosynthesis	2	1	0.06821	1.1662	1	0.10232	0	0
Inositol phosphate metabolism	30	3	0.094065	1.0266	1	0.12699	0	0
Glycerolipid metabolism	16	1	0.34297	0.46474	1	0.38584	0	0
Pentose and glucuronate interconversions	18	1	0.73264	0.13511	1	0.73264	0	0
